# Supplementary material for: Calcium Intake and the Risk of Ovarian Cancer: A Meta-Analysis
Source: Nutrients. 2017 Jun 30;9(7):679. doi: 10.3390/nu9070679 (PMC5537794; doi:10.3390/nu9070679)
Supplement: Supplementary file 1 [file nutrients-09-00679-s001.zip]

Archive with 1 entries (1 files):
- nutrients-193945-supplementary.pdf
